# Supplementary material for: Gleditsia triacanthos Galactomannans in Gluten-Free Formulation: Batter Rheology and Bread Quality
Source: Foods. 2023 Feb 9;12(4):756. doi: 10.3390/foods12040756 (PMC9956313; doi:10.3390/foods12040756)
Supplement: Supplementary file 1 [file foods-12-00756-s001.zip]

Archive with 1 entries (1 files):
- foods-2172003-supplementary.pdf
